# Supplementary material for: Towards a Quantitative Mechanistic Understanding of Localized Pulmonary Tissue Retention—A Combined In Vivo/In Silico Approach Based on Four Model Drugs
Source: Pharmaceutics. 2020 Apr 29;12(5):408. doi: 10.3390/pharmaceutics12050408 (PMC7284631; doi:10.3390/pharmaceutics12050408)
Supplement: Supplementary file 1 [file pharmaceutics-12-00408-s001.zip]

Archive with 3 entries (3 files):
- Supplementary_material_1.pdf
- Supplementary_material_2.pdf
- Supplementary_material_TableS4.pdf
